# Supplementary material for: Evolutionary Relationships Between the Laccase Genes of Polyporales: Orthology-Based Classification of Laccase Isozymes and Functional Insight From Trametes hirsuta
Source: Front Microbiol. 2019 Feb 6;10:152. doi: 10.3389/fmicb.2019.00152 (PMC6374638; doi:10.3389/fmicb.2019.00152)
Supplement: TABLE S1 — The laccase sequences used in this study. [file Table_1.XLSX]

## Sheet: Лист1
Table S1. Laccase sequences used in this study
Sequences experimentally obtained for this article are marked in yellow
Sequences that were experimentally obtained by the authors and mentioned in other articles are marked in red
Fungus	Gene sumbol on the tree	Primary sequences (used in the final allignment)	Secondary sequences (duplicates, not used in the final allignment)
Trametes villosa	TraVil_lacA	GeneBank Accession: L49376.1; lcc1	Genome (GeneBank): Trametes villosa (assembly ASM296480v1)
			Contig PUDQ01001506.1: start codon 9344-9346, stop codon 7231-7233
	TraVil_lacBE	GeneBank Accession: L49377.1; lcc2	Genome (GeneBank): Trametes villosa (assembly ASM296480v1)
			Contig PUDQ01005637.1: start codon <1 (incomplete assembly), stop codon 1413-1415
	TraVil_lacF	Genome (GeneBank): Trametes villosa (assembly ASM296480v1)
		Contig PUDQ01002406.1: start codon 6262-6264, stop codon 4141-4143
	TraVil_lacG	GeneBank Accession: L78077.1; lcc4	Genome (GeneBank): Trametes villosa (assembly ASM296480v1)
			Contig PUDQ01003018.1: start codon 124777-124779, stop codon 127032-127034
	TraVil_lacH	GeneBank Accession: L78078.1; lcc5	Genome (GeneBank):Trametes villosa (assembly ASM296480v1)
			Contig PUDQ01003018.1: start codon 120713-120715, stop codon 122946-122948
	TraVil_lacD	GeneBank Accession: L78076.1; lcc3	Genome (GeneBank): Trametes villosa (assembly ASM296480v1)
			Contig PUDQ01003129.1: start codon 82954-82956, stop codon 85156-85158
Trametes versicolor	TraVer_lacA	Genome (JGI): Trametes versicolor v1.0	GeneBank Accession: Y18012.1; lcc2
		name "estExt_Genewise1.C_1_t20010"; transcriptId 138531; proteinId 138261
	TraVer_lacBE	Genome (JGI): Trametes versicolor v1.0	GeneBank Accession: AY693776.1; lcc1
		name "estExt_Genemark1.C_1_t10451"; transcriptId 68293; proteinId 68023
	TraVer_lacF	Genome (JGI): Trametes versicolor v1.0
		name "estExt_Genewise1.C_4_t40247"; transcriptId 146502; proteinId 146232
	TraVer_lacG	Genome (JGI): Trametes versicolor v1.0	GeneBank Accession: X84683.1; lcc1
		name "e_gw1.3.986.1"; transcriptId 115565; proteinId 115295
	TraVer_lacH	Genome (JGI): Trametes versicolor v1.0	GeneBank Accession: D84235.1; CVLG1
		name "e_gw1.3.1061.1"; transcriptId 118453; proteinId 118183
	TraVer_lacD1	Genome (JGI): Trametes versicolor v1.0
		name "fgenesh1_pm.6_#_40"; transcriptId 37458; proteinId 37188
	TraVer_lacD2	Genome (JGI): Trametes versicolor v1.0
		name "gm1.6198_g"; transcriptId 47584; proteinId 47314
Trametes ochracea	TraOhr_lacA	GeneBank Accession: KT211484.1; laccase A
	TraOhr_lacBE	GeneBank Accession:KT211485.1; laccase B
	TraOhr_lacF	GeneBank Accession: MH257601; laccase F
	TraOhr_lacG	GeneBank Accession: MH257602; laccase G
	TraOhr_lacH	GeneBank Accession: KT211488.1; laccase E
	TraOhr_lacD1	GeneBank Accession: KT211486.1; laccase C
	TraOhr_lacD2	GeneBank Accession: KT211487.1; laccase D
Trametes sp. AH28-2	TraAH28_lacA	Genome (GeneBank): Trametes sp. AH28-2 (assembly ASM130462v1)	GeneBank Accession: AY839936.1; lacA
		Contig LJJJ01000047.1: start codon 322423-322425, stop codon 324531-324533
	TraAH28_lacBE	Genome (GeneBank): Trametes sp. AH28-2 (assembly ASM130462v1)
		Contig LJJJ01000047.1: start codon 290386-290388, stop codon 292556-292558
	TraAH28_lacF	Genome (GeneBank): Trametes sp. AH28-2 (assembly ASM130462v1)	GeneBank Accession: AY839937.1; lacC
		Contig KQ464101.1: start codon 31750-31752, stop codon 29665-29667
	TraAH28_lacG	Genome (GeneBank): Trametes sp. AH28-2 (assembly ASM130462v1)
		Contig KQ464093.1: start codon 125704-125706, stop codon 127960-127962
	TraAH28_lacH	Genome (GeneBank): Trametes sp. AH28-2 (assembly ASM130462v1)	GeneBank Accession: AY846842.1; lacB
		Contig KQ464093.1: start codon 121753-121755, stop codon 123993-123995
	TraAH28_lacD	Genome (GeneBank): Trametes sp. AH28-2 (assembly ASM130462v1)
		Contig KQ464081.1: start codon 159475-159477, stop codon 157279-157281
Trametes gibbosa	TraGib_lacA	GeneBank Accession: MH257603; laccase A	Genome (JGI): Trametes gibbosa CIRM-BRFM 1770 v1.0
			name "e_gw1.9.437.1"; transcriptId 1316182; proteinId 1315970
	TraGib_lacBE	GeneBank Accession: MH257604; laccase B	Genome (JGI): Trametes gibbosa CIRM-BRFM 1770 v1.0
			name "CE1179364_59096"; transcriptId 1179577; proteinId 1179365
	TraGib_lacF	GeneBank Accession: MH257606; laccase F	Genome (JGI): Trametes gibbosa CIRM-BRFM 1770 v1.0
			name "gm1.7544_g"; transcriptId 1421802; proteinId 1421590
	TraGib_lacG	GeneBank Accession: MH257607; laccase G	Genome (JGI): Trametes gibbosa CIRM-BRFM 1770 v1.0
			name "e_gw1.45.40.1"; transcriptId 1330020; proteinId 1329808
	TraGib_lacD	GeneBank Accession: MH257605; laccase D	Genome (JGI): Trametes gibbosa CIRM-BRFM 1770 v1.0
			name "e_gw1.3.76.1"; transcriptId 1311513; proteinId 1311301
Lenzites betulinus	LenBet_lacA	GeneBank Accession: MH257608; laccase A	Genome (JGI): Trametes betulina CIRM-BRFM 1801 v1.0
			name "CE397463_1322"; transcriptId 397683; proteinId 397464
	LenBet_lacBE	GeneBank Accession: MH257609; laccase B	Genome (JGI): Trametes betulina CIRM-BRFM 1801 v1.0
			name "CE396957_2287"; transcriptId 397177; proteinId 396958
	LenBet_lacF	GeneBank Accession: MH257611; laccase F	Genome (JGI): Trametes betulina CIRM-BRFM 1801 v1.0
			name "gm1.1483_g"; transcriptId 881579; proteinId 881360
	LenBet_lacG	GeneBank Accession: MH257612; laccase G	Genome (JGI): Trametes betulina CIRM-BRFM 1801 v1.0
			name "fgenesh1_pg.16_#_22"; transcriptId 859440; proteinId 859221
	LenBet_lacH	GeneBank Accession: MH257613; laccase H	Genome (JGI): Trametes betulina CIRM-BRFM 1801 v1.0
			name "gm1.4977_g"; transcriptId 885073; proteinId 884854
	LenBet_lacD	GeneBank Accession: MH257610; laccase D	Genome (JGI): Trametes betulina CIRM-BRFM 1801 v1.0
			name "fgenesh1_pm.4_#_284"; transcriptId 866067; proteinId 865848
Trametes ljubarskyi	TraIju_lacA	Genome (JGI): Trametes ljubarskyi CIRM1659 v1.0
		name "CE89371_1845"; transcriptId 89654; proteinId 89372
	TraIju_lacB	Genome (JGI): Trametes ljubarskyi CIRM1659 v1.0
		name "e_gw1.246.3.1"; transcriptId 959690; proteinId 959408
	TraIju_lacE	Genome (JGI): Trametes ljubarskyi CIRM1659 v1.0
		name "fgenesh1_pm.194_#_1"; transcriptId 1040422; proteinId 1040140
	TraIju_lacF	Genome (JGI): Trametes ljubarskyi CIRM1659 v1.0
		name "CE164276_15520"; transcriptId 164559; proteinId 164277
	TraIju_lacG	Genome (JGI): Trametes ljubarskyi CIRM1659 v1.0
		name "fgenesh1_pm.36_#_5"; transcriptId 1037344; proteinId 1037062
	TraIju_lacH	Genome (JGI): Trametes ljubarskyi CIRM1659 v1.0
		name "CE459791_1193"; transcriptId 460074; proteinId 459792
Trametes cingulata	TraCin_lacA	Genome (JGI): Trametes cingulata BRFM 1805 v1.0
		name "e_gw1.2.40.1"; transcriptId 1391272; proteinId 1390981
	TraCin_lacB	Genome (JGI): Trametes cingulata BRFM 1805 v1.0
		name "e_gw1.2.504.1"; transcriptId 1391153; proteinId 1390862
	TraCin_lacE	Genome (JGI): Trametes cingulata BRFM 1805 v1.0
		name "fgenesh1_kg.2_#_43_#_Locus10942v1rpkm2.77"; transcriptId 1417454; proteinId 1417163
	TraCin_lacF	Genome (JGI): Trametes cingulata BRFM 1805 v1.0
		name "fgenesh1_pg.1_#_528"; transcriptId 1433462; proteinId 1433171
	TraCin_lacG	Genome (JGI): Trametes cingulata BRFM 1805 v1.0
		name "CE788268_2248"; transcriptId 788560; proteinId 788269
	TraCin_lacH	Genome (JGI): Trametes cingulata BRFM 1805 v1.0
		name "fgenesh1_kg.33_#_49_#_Locus6492v1rpkm19.38"; transcriptId 1428769; proteinId 1428478
	TraCin_lacD	Genome (JGI): Trametes cingulata BRFM 1805 v1.0
		name "fgenesh1_pm.43_#_30"; transcriptId 1498887; proteinId 1498596
Trametes hirsuta	TraHir_lacA	Genome (GeneBank): Trametes hirsuta (assembly TraHir072)	GeneBank Accession: KP027478.1; laccase A
		Contig CP019371.1: start codon 3253630-3253632, stop codon 3255745-3255747
	TraHir_lacB	Genome (GeneBank): Trametes hirsuta (assembly TraHir072)	GeneBank Accession: KP027484.2; laccase B
		Contig CP019371.1: start codon 3221176-3221178, stop codon 3223316-3223318
	TraHir_lacE	Genome (GeneBank): Trametes hirsuta (assembly TraHir072)	GeneBank Accession: KP027481.1; laccase E
		Contig CP019371.1: start codon 3224549-3224551, stop codon 3226699-3226701
	TraHir_lacF	Genome (GeneBank): Trametes hirsuta (assembly TraHir072)	GeneBank Accession: KP027482.1; laccase F
		Contig CP019376.1: start codon 1305749-1305751, stop codon 1303616-1303618
	TraHir_lacG	Genome (GeneBank): Trametes hirsuta (assembly TraHir072)	GeneBank Accession: KP027483.1; laccase G
		Contig CP019375.1: start codon 3757836-3757838, stop codon 3760104-3760106
	TraHir_lacH	Genome (GeneBank): Trametes hirsuta (assembly TraHir072)
		Contig CP019375.1: start codon 3746458-3746460, stop codon <3754687> (non-processed pseudogene)
	TraHir_lacC	Genome (GeneBank): Trametes hirsuta (assembly TraHir072)	GeneBank Accession: KP027479.1; laccase C
		Contig CP019382.1: start codon 2383177-2383179, stop codon 2380953-2380955
	TraHir_lacD	Genome (GeneBank): Trametes hirsuta (assembly TraHir072)	GeneBank Accession: KP027480.1; laccase D
		Contig CP019381.1: start codon 2426828-2426830, stop codon 2429097-2429099
Pycnoporus sanguineus	PycSan_lacA	Genome (JGI): Pycnoporus sanguineus BRFM 1264 v1.0	GeneBank Accession: FJ858751.1; laccase BRFM 902
		name "e_gw1.7180000650860.169.1"; transcriptId 1583506; proteinId 1583166	GeneBank Accession: FJ858749.1; laccase BRFM 66
	PycSan_lacBE	Genome (JGI): Pycnoporus sanguineus BRFM 1264 v1.0
		name "CE1326599_7023"; transcriptId 1326940; proteinId 1326600
	PycSan_lacF	Genome (JGI): Pycnoporus sanguineus BRFM 1264 v1.0
		name "estExt_Genewise1.C_sc_71800006508740181"; transcriptId 1639520; proteinId 1639180
	PycSan_lacH	Genome (JGI): Pycnoporus sanguineus BRFM 1264 v1.0
		name "e_gw1.7180000650689.45.1"; transcriptId 1561107; proteinId 1560767
	PycSan_lacD	Genome (JGI): Pycnoporus sanguineus BRFM 1264 v1.0
		name "e_gw1.7180000650740.99.1"; transcriptId 1563139; proteinId 1562799
Pycnoporus coccineus	PycCoc_lacA	Genome (JGI): Pycnoporus coccineus BRFM 310 v1.0	GeneBank Accession: FJ858750.1; laccase BRFM 938
		name "e_gw1.16.151.1"; transcriptId 1366464; proteinId 1366139	GeneBank Accession: KP718630.1; laccase IUM 0049
		Genome (JGI): Pycnoporus coccineus CIRM1662	GeneBank Accession: KP718631.1; laccase IUM 0450
		name "CE218984_1271"; transcriptId 219307; proteinId 218985	GeneBank Accession: AB072704.1 (AB072703.1); lcc1
	PycCoc_lacBE	Genome (JGI): Pycnoporus coccineus BRFM 310 v1.0
		name "fgenesh1_kg.16_#_231_#_Locus1501v2rpkm1.22_PRE"; transcriptId 1435102; proteinId 1434777
		Genome (JGI): Pycnoporus coccineus CIRM1662
		name "CE697921_739"; transcriptId 698244; proteinId 697922
	PycCoc_lacF	Genome (JGI): Pycnoporus coccineus BRFM 310 v1.0
		name "estExt_Genemark1.C_180057"; transcriptId 1477750; proteinId 1477425
		Genome (JGI): Pycnoporus coccineus CIRM1662
		name "e_gw1.17.208.1"; transcriptId 759067; proteinId 758745
	PycCoc_lacH	Genome (JGI): Pycnoporus coccineus BRFM 310 v1.0
		name "estExt_fgenesh1_pm.C_230019"; transcriptId 1452790; proteinId 1452465
		Genome (JGI): Pycnoporus coccineus CIRM1662
		name "CE455285_7104"; transcriptId 455608; proteinId 455286
	PycCoc_lacD	Genome (JGI): Pycnoporus coccineus BRFM 310 v1.0
		name "e_gw1.10.151.1"; transcriptId 1363567; proteinId 1363242
		Genome (JGI): Pycnoporus coccineus CIRM1662
		name "CE499880_708"; transcriptId 500203; proteinId 499881
Pycnoporus cinnabarinus	PycCin_lacA	Genome (JGI): Pycnoporus cinnabarinus BRFM 137	GeneBank Accession: AF152170.1; lac1
		name "scf185007.g107"; transcriptId 8672; proteinId 8672	GeneBank Accession: AF025481.1; lcc3-1
		Genome (JGI): Pycnoporus cinnabarinus CIRM-BRFM 50 v1.0	GeneBank Accession: AF170093.1; Lac1
		name "e_gw1.10.417.1"; transcriptId 924946; proteinId 924659
	PycCin_lacBE	Genome (JGI): Pycnoporus cinnabarinus BRFM 137	GeneBank Accession: AF123571.1; lcc3-2
		name "scf185007.g100"; transcriptId 8665; proteinId 8665
		Genome (JGI): Pycnoporus cinnabarinus CIRM-BRFM 50 v1.0
		name "e_gw1.10.584.1"; transcriptId 924870; proteinId 924583
	PycCin_lacF	Genome (JGI): Pycnoporus cinnabarinus BRFM 137
		name "scf184918.g4"; transcriptId 5626; proteinId 5626
		Genome (JGI): Pycnoporus cinnabarinus CIRM-BRFM 50 v1.0
		name "MIX4583_325_35"; transcriptId 1061199; proteinId 1060912
	PycCin_lacH	Genome (JGI): Pycnoporus cinnabarinus BRFM 137
		name "scf184817.g29"; transcriptId 3446; proteinId 3446
		Genome (JGI): Pycnoporus cinnabarinus CIRM-BRFM 50 v1.0
		name "e_gw1.48.153.1"; transcriptId 938935; proteinId 938648
	PycCin_lacD	Genome (JGI): Pycnoporus cinnabarinus BRFM 137
		name "scf184851.g84"; transcriptId 4273; proteinId 4273
		Genome (JGI): Pycnoporus cinnabarinus CIRM-BRFM 50 v1.0
		name "MIX17194_756_76"; transcriptId 1073810; proteinId 1073523
Pycnoporus puniceus	PycPun_lacA	Genome (JGI): Pycnoporus puniceus CIRM-BRFM 1868 v1.0
		name "fgenesh1_kg.7_#_737_#_Locus13326v2rpkm0.88"; transcriptId 484371; proteinId 484086
	PycPun_lacBE	Genome (JGI): Pycnoporus puniceus CIRM-BRFM 1868 v1.0
		name "fgenesh1_pm.7_#_181"; transcriptId 514624; proteinId 514339
	PycPun_lacH	Genome (JGI): Pycnoporus puniceus CIRM-BRFM 1868 v1.0
		name "fgenesh1_pg.13_#_21"; transcriptId 508458; proteinId 508173
	PycPun_lacD	Genome (JGI): Pycnoporus puniceus CIRM-BRFM 1868 v1.0
		name "e_gw1.12.5.1"; transcriptId 417330; proteinId 417045
Polyporus arcularius	PolArc_lacA	Genome (JGI): Polyporus arcularius v1.0
		name "e_gw1.142.26.1"; transcriptId 488758; proteinId 488476
	PolArc_lacBE	Genome (JGI): Polyporus arcularius v1.0
		name "e_gw1.231.29.1"; transcriptId 492803; proteinId 492521
	PolArc_lacF	Genome (JGI): Polyporus arcularius v1.0
		name "estExt_Genewise1.C_2560036"; transcriptId 525109; proteinId 524827
	PolArc_lacG	Genome (JGI): Polyporus arcularius v1.0
		name "e_gw1.435.13.1"; transcriptId 498850; proteinId 498568
	PolArc_lacH	Genome (JGI): Polyporus arcularius v1.0
		name "estExt_fgenesh1_pm.C_14250001"; transcriptId 649234; proteinId 648952
	PolArc_lacC	Genome (JGI): Polyporus arcularius v1.0
		name "e_gw1.647.1.1"; transcriptId 502468; proteinId 502186
	PolArc_lacD1	Genome (JGI): Polyporus arcularius v1.0
		name "CE143642_345"; transcriptId 143925; proteinId 143643
	PolArc_lacD2	Genome (JGI): Polyporus arcularius v1.0
		name "estExt_fgenesh1_pm.C_1340008"; transcriptId 645536; proteinId 645254
	PolArc_lacD3	Genome (JGI): Polyporus arcularius v1.0
		name "estExt_fgenesh1_pm.C_4730003"; transcriptId 648103; proteinId 647821
Polyporus brumalis	PolBru_lacA	Genome (JGI): Polyporus brumalis BRFM 1820 v1.0	GeneBank Accession: EF362634.1; LAC1
		name "CE224136_76555"; transcriptId 224397; proteinId 224137	GeneBank Accession: AB720032.1; pblac1
	PolBru_lacBE	Genome (JGI): Polyporus brumalis BRFM 1820 v1.0
		name "CE357273_5452"; transcriptId 357534; proteinId 357274
	PolBru_lacF	Genome (JGI): Polyporus brumalis BRFM 1820 v1.0
		name "CE86846_3904"; transcriptId 87107; proteinId 86847
	PolBru_lacG	Genome (JGI): Polyporus brumalis BRFM 1820 v1.0
		name "e_gw1.33.50.1"; transcriptId 1352577; proteinId 1352317
	PolBru_lacH	Genome (JGI): Polyporus brumalis BRFM 1820 v1.0	GeneBank Accession: EF362635.1; LAC2
		name "CE657908_4567"; transcriptId 658169; proteinId 657909
	PolBru_lacC	Genome (JGI): Polyporus brumalis BRFM 1820 v1.0
		name "CE435105_4217"; transcriptId 435366; proteinId 435106
	PolBru_lacD1	Genome (JGI): Polyporus brumalis BRFM 1820 v1.0
		name "CE1000279_3347"; transcriptId 1000540; proteinId 1000280
	PolBru_lacD2	Genome (JGI): Polyporus brumalis BRFM 1820 v1.0
		name "e_gw1.150.24.1"; transcriptId 1365602; proteinId 1365342
	PolBru_lacD3	Genome (JGI): Polyporus brumalis BRFM 1820 v1.0
		name "fgenesh1_pg.17_#_102"; transcriptId 1417665; proteinId 1417405
Lentinus tigrinus	LenTig_lacA	Genome (JGI): Lentinus tigrinus ALCF2SS1-6 v1.0	GeneBank Accession: AY914796.1; lcc1
		name "gm1.8899_g"; transcriptId 614306; proteinId 614014
		Genome (JGI): Lentinus tigrinus ALCF2SS1-7 v1.0
		name "gm1.640_g"; transcriptId 565129; proteinId 564836
		Genome (JGI): Lentinus tigrinus v1.0
		name "fgenesh1_pm.2_#_415"; transcriptId 598038; proteinId 597734
	LenTig_lacBE	Genome (JGI): Lentinus tigrinus ALCF2SS1-6 v1.0	GeneBank Accession: AM419156.1 (AM419158.1); lac1
		name "fgenesh1_kg.34_#_104_#_Locus4202v2rpkm13.58"; transcriptId 578610; proteinId 578318
		Genome (JGI): Lentinus tigrinus ALCF2SS1-7 v1.0
		name "fgenesh1_kg.1_#_654_#_Locus4228v1rpkm33.92"; transcriptId 528730; proteinId 528437
		Genome (JGI): Lentinus tigrinus v1.0
		name "fgenesh1_kg.2_#_706_#_Locus5704v1rpkm21.27"; transcriptId 574629; proteinId 574325
	LenTig_lacF	Genome (JGI): Lentinus tigrinus ALCF2SS1-6 v1.0
		name "e_gw1.2.722.1"; transcriptId 493408; proteinId 493116
		Genome (JGI): Lentinus tigrinus ALCF2SS1-7 v1.0
		name "e_gw1.3.303.1"; transcriptId 454379; proteinId 454086
		Genome (JGI): Lentinus tigrinus v1.0
		name "fgenesh1_pm.4_#_58"; transcriptId 598743; proteinId 598439
	LenTig_lacG	Genome (JGI): Lentinus tigrinus ALCF2SS1-6 v1.0
		name "gm1.10517_g"; transcriptId 615924; proteinId 615632
		Genome (JGI): Lentinus tigrinus ALCF2SS1-7 v1.0
		name "e_gw1.38.79.1"; transcriptId 470598; proteinId 470305
		Genome (JGI): Lentinus tigrinus v1.0
		name "e_gw1.51.45.1"; transcriptId 528329; proteinId 528025
	LenTig_lacH	Genome (JGI): Lentinus tigrinus ALCF2SS1-6 v1.0	GeneBank Accession: AM419157.1 (AM419159.1); lac2
		name "fgenesh1_pg.49_#_57"; transcriptId 567157; proteinId 566865
		Genome (JGI): Lentinus tigrinus ALCF2SS1-7 v1.0
		name "fgenesh1_pg.38_#_17"; transcriptId 526286; proteinId 525993
		Genome (JGI): Lentinus tigrinus v1.0
		name "e_gw1.51.57.1"; transcriptId 528355; proteinId 528051
	LenTig_lacC	Genome (JGI): Lentinus tigrinus ALCF2SS1-6 v1.0
		name "gm1.12621_g"; transcriptId 618028; proteinId 617736
		Genome (JGI): Lentinus tigrinus ALCF2SS1-7 v1.0
		name "gm1.12598_g"; transcriptId 577087; proteinId 576794
		Genome (JGI): Lentinus tigrinus v1.0
		name "CE126966_1167"; transcriptId 127271; proteinId 126967
	LenTig_lacD1	Genome (JGI): Lentinus tigrinus ALCF2SS1-6 v1.0
		name "estExt_fgenesh1_pm.C_860002"; transcriptId 596805; proteinId 596513
		Genome (JGI): Lentinus tigrinus ALCF2SS1-7 v1.0
		name "estExt_Genemark1.C_720002"; transcriptId 618001; proteinId 617708
		Genome (JGI): Lentinus tigrinus v1.0
		name "estExt_Genemark1.C_220078"; transcriptId 671605; proteinId 671301
	LenTig_lacD2	Genome (JGI): Lentinus tigrinus ALCF2SS1-6 v1.0
		name "MIX11014_1_10"; transcriptId 629503; proteinId 629211
		Genome (JGI): Lentinus tigrinus ALCF2SS1-7 v1.0
		name "fgenesh1_pm.43_#_13"; transcriptId 548292; proteinId 547999
		Genome (JGI): Lentinus tigrinus v1.0
		name "MIX28457_2_9"; transcriptId 661096; proteinId 660792
	LenTig_lacD3	Genome (JGI): Lentinus tigrinus ALCF2SS1-6 v1.0
		name "gm1.8713_g"; transcriptId 614120; proteinId 613828
		Genome (JGI): Lentinus tigrinus ALCF2SS1-7 v1.0
		name "gm1.8376_g"; transcriptId 572865; proteinId 572572
		Genome (JGI): Lentinus tigrinus v1.0
		name "estExt_Genemark1.C_170120"; transcriptId 670802; proteinId 670498
Fomitopsis pinicola	FomPin_lac1	Genome (JGI): Fomitopsis pinicola FP-58527 SS1 v3.0
		name "e_gw1.120.34.1"; transcriptId 1134772; proteinId 1134772
	FomPin_lac2	Genome (JGI): Fomitopsis pinicola FP-58527 SS1 v3.0
		name "Fompi1.gm1.6216_g"; transcriptId 88279; proteinId 88125
	FomPin_lac3	Genome (JGI): Fomitopsis pinicola FP-58527 SS1 v3.0
		name "Fompi1.e_gw1.21.118.1"; transcriptId 52060; proteinId 51906
	FomPin_lac4	Genome (JGI): Fomitopsis pinicola FP-58527 SS1 v3.0
		name "Fompi1.e_gw1.7.200.1"; transcriptId 45168; proteinId 45014
	FomPin_lac5	Genome (JGI): Fomitopsis pinicola FP-58527 SS1 v3.0
		name "Fompi1.e_gw1.7.47.1"; transcriptId 45155; proteinId 45001
Wolfiporia cocos	WolCoc_lac1	Genome (JGI): Wolfiporia cocos MD-104 SS10 v1.0
		name "gm1.10173_g"; transcriptId 157373; proteinId 157228
	WolCoc_lac2	Genome (JGI): Wolfiporia cocos MD-104 SS10 v1.0
		name "estExt_Genemark1.C_8_t20075"; transcriptId 165391; proteinId 165246
	WolCoc_lac3	Genome (JGI): Wolfiporia cocos MD-104 SS10 v1.0
		name "estExt_fgenesh1_kg.C_8_t20010"; transcriptId 139225; proteinId 139080
Phanerochaete carnosa	Laccase genese not detected	Genome (JGI): Phanerochaete carnosa HHB-10118-Sp v1.0
Phanerochaete chrysosporium	Laccase genese not detected	Genome (JGI): Phanerochaete chrysosporium RP-78 v2.2
Phlebiopsis gigantea	Laccase genese not detected	Genome (JGI): Phlebiopsis gigantea v1.0
Bjerkandera adusta	Laccase genese not detected	Genome (JGI): Bjerkandera adusta v1.0
Phlebia brevispora	PhlBre_lac1	Genome (JGI): Phlebia brevispora HHB-7030 SS6 v1.0
		name "estExt_fgenesh1_pm.C_20032"; transcriptId 131258; proteinId 131012;
	PhlBre_lac2	Genome (JGI): Phlebia brevispora HHB-7030 SS6 v1.0
		name "fgenesh1_kg.2_#_30_#_isotig05706"; transcriptId 25446; proteinId 25200
	PhlBre_lac3	Genome (JGI): Phlebia brevispora HHB-7030 SS6 v1.0
		name "fgenesh1_kg.2_#_31_#_isotig05535"; transcriptId 25447; proteinId 25201
	PhlBre_lac4	Genome (JGI): Phlebia brevispora HHB-7030 SS6 v1.0
		name "fgenesh1_pm.2_#_31"; transcriptId 123709; proteinId 123463
	PhlBre_lac5	Genome (JGI): Phlebia brevispora HHB-7030 SS6 v1.0
		name "gm1.5651_g"; transcriptId 148211; proteinId 147965
	PhlBre_lac6	Genome (JGI): Phlebia brevispora HHB-7030 SS6 v1.0
		name "e_gw1.9.166.1"; transcriptId 76423; proteinId 76177
	PhlBre_lac7	Genome (JGI): Phlebia brevispora HHB-7030 SS6 v1.0
		name "e_gw1.104.3.1"; transcriptId 87823; proteinId 87577
Phlebia chrysocreas	PhlChr_lac1	GeneBank Accession: KR109250; lacA
	PhlChr_lac2	GeneBank Accession: KR109251; lacB
	PhlChr_lac3	GeneBank Accession: KR109252; lacC
	PhlChr_lac4	GeneBank Accession: KR109253; lacD
	PhlChr_lac5	GeneBank Accession: KR109254; lacE
	PhlChr_lac6	GeneBank Accession: MH257614; laccase F
	PhlChr_lac7	GeneBank Accession: MH257615; laccase G
Steccherinum murashkinskyi	SteMur_lac1	GeneBank Accession: JQ403277.1; laccase 1
	SteMur_lac2	GeneBank Accession: JQ403278.1; laccase 2
	SteMur_lac3	GeneBank Accession: JQ403279.1; laccase 3
	SteMur_lac4	GeneBank Accession: MH257616; laccase 4
	SteMur_lac5	GeneBank Accession: MH257617; laccase 5
	SteMur_lac6	GeneBank Accession: MH257618; laccase 6
Antrodiella faginea	AntFag_lac1	GeneBank Accession: KR058790.1; laccase A
	AntFag_lac2	GeneBank Accession: KR058791.1; laccase B
	AntFag_lac3	GeneBank Accession: KR058792.1; laccase C
	AntFag_lac4	GeneBank Accession: MH257619; laccase D
	AntFag_lac5	GeneBank Accession: MH257620; laccase F
	AntFag_lac6	GeneBank Accession: MH257621; laccase E
Antrodiella pallasii	AntPal_lac1	GeneBank Accession: MG550095.1; laccase C
	AntPal_lac2	GeneBank Accession: MG550096.1; laccase D
	AntPal_lac3	GeneBank Accession: MG550097.1; laccase E
	AntPal_lac4	GeneBank Accession: MG550100.1; laccase G
	AntPal_lac5	GeneBank Accession: MG550093; laccase A
	AntPal_lac6	GeneBank Accession: MG550094; laccase B
	AntPal_lac7	GeneBank Accession: MG550099; laccase H
	AntPal_lac8	GeneBank Accession: MG550098; laccase F
Cerrena unicolor	CerUni_lac1	Genome (JGI): Cerrena unicolor v1.1
		name "e_gw1.9.180.1"; transcriptId 310956; proteinId 310741
	CerUni_lac2	Genome (JGI): Cerrena unicolor v1.1
		name "gm1.3431_g"; transcriptId 408372; proteinId 408157
	CerUni_lac3	Genome (JGI): Cerrena unicolor v1.1
		name "estExt_Genewise1Plus.C_250166"; transcriptId 357846; proteinId 357631
	CerUni_lac4	Genome (JGI): Cerrena unicolor v1.1
		name "CE193381_2992"; transcriptId 193597; proteinId 193382
	CerUni_lac5	Genome (JGI): Cerrena unicolor v1.1
		name "fgenesh1_kg.52_#_3_#_Locus6566v1rpkm9.62"; transcriptId 383625; proteinId 383410
	CerUni_lac6	Genome (JGI): Cerrena unicolor v1.1
		name "estExt_fgenesh1_pm.C_560014"; transcriptId 396124; proteinId 395909
	CerUni_lac7	Genome (JGI): Cerrena unicolor v1.1
		name "estExt_Genewise1Plus.C_870006"; transcriptId 364631; proteinId 364416
	CerUni_lac8	Genome (JGI): Cerrena unicolor v1.1
		name "fgenesh1_pm.87_#_7"; transcriptId 391047; proteinId 390832
Peniophora lycii	PenLyc_lac1	GeneBank Accession: MG550090.1; laccase A
	PenLyc_lac2	GeneBank Accession: MG550091.1; laccase B
	PenLyc_lac3	GeneBank Accession: MG550092.1; laccase C
